# Supplementary material for: Genomic prediction of crown rust resistance in Lolium perenne
Source: BMC Genet. 2018 May 29;19:35. doi: 10.1186/s12863-018-0613-z (PMC5975627; doi:10.1186/s12863-018-0613-z)
Supplement: Supplementary file 2 — Table S1. List of markers associated with crown rust resistance based on genome wide association studies in complete population and IBERS material. (XLSX 14 kb) [file 12863_2018_613_MOESM2_ESM.xlsx]

## Sheet: Sheet1
Complete population
marker	chrom	pos	(-log10p)	p-value
scaffold_4630|ref0024910	NA	20804	7.94177	1.00191e-09
scaffold_2543|ref0034320	NA	48546	7.31188	2.28934e-09
scaffold_322|ref0033181	NA	103294	7.12889	2.94973e-09
scaffold_2543|ref0034320	NA	48293	7.09782	3.0814e-09
scaffold_19449|ref0033434	NA	799	7.05626	3.26777e-09
scaffold_745|ref0048287	NA	126827	6.96876	3.70207e-09
scaffold_4630|ref0024910	NA	20880	6.84175	4.44967e-09
scaffold_4566|ref0015013	NA	56827	6.73838	5.18136e-09
scaffold_4630|ref0024910	NA	20797	6.54437	6.93935e-09
scaffold_10537|ref0014202	NA	14951	6.53467	7.04304e-09
scaffold_3061|ref0020001	NA	19424	6.41793	8.43431e-09
scaffold_1959|ref0042697	NA	51699	6.27753	1.05224e-08
scaffold_10537|ref0014202	NA	14952	6.2742	1.05782e-08
scaffold_165|ref0012847	NA	21652	6.24112	1.11526e-08
scaffold_745|ref0048287	NA	126873	6.16119	1.26868e-08
scaffold_4576|ref0045556	NA	2201	6.15285	1.28599e-08
scaffold_3049|ref0007382	NA	30526	6.07521	1.46012e-08
scaffold_16787|ref0028195	NA	6376	6.0053	1.63929e-08
scaffold_4448|ref0017406	NA	51686	5.91834	1.8967e-08
scaffold_1959|ref0042697	NA	51682	5.91369	1.91169e-08
scaffold_41003|ref0040763	NA	731	5.89102	1.98654e-08
scaffold_176|ref0043339	NA	61013	5.86361	2.08136e-08
scaffold_322|ref0033181	NA	103268	5.82983	2.20515e-08
scaffold_15267|ref0023130	NA	6908	5.81	2.28161e-08
scaffold_5403|ref0046155	NA	46603	5.80924	2.28458e-08
scaffold_12079|ref0011165	NA	15633	5.76524	2.46504e-08
scaffold_6898|ref0036069	NA	47774	5.71474	2.69176e-08
scaffold_10240|ref0008205	NA	25006	5.68946	2.81378e-08
scaffold_3232|ref0030065	NA	66830	5.65834	2.97244e-08
IBERS
marker	chrom	pos	(-log10p)	p-value
scaffold_165|ref0012847	NA	32653	7.15408	2.8475e-09
scaffold_13324|ref0046917	NA	97792	6.98523	3.61571e-09
scaffold_237|ref0040978	NA	109547	6.86953	4.273e-09
scaffold_13324|ref0046917	NA	97791	6.83487	4.49465e-09
scaffold_1052|ref0009181	NA	30902	6.71601	5.35654e-09
scaffold_1326|ref0023230	NA	175102	6.55506	6.82702e-09
scaffold_2467|ref0011548	NA	167776	6.54558	6.92662e-09
scaffold_2467|ref0011548	NA	167780	6.42523	8.33895e-09
scaffold_15267|ref0023130	NA	102811	6.37866	8.96823e-09
scaffold_2543|ref0034320	NA	172296	6.32818	9.70986e-09
scaffold_5403|ref0046155	NA	61950	6.20324	1.18526e-08
scaffold_13324|ref0046917	NA	97793	6.08155	1.44495e-08
scaffold_176|ref0043339	NA	181764	5.86472	2.07744e-08
scaffold_4870|ref0016801	NA	6337	5.86373	2.08095e-08
scaffold_48168|ref0018173	NA	127401	5.83209	2.19663e-08
scaffold_165|ref0012847	NA	32668	5.64603	3.03786e-08
scaffold_322|ref0033181	NA	140884	5.58843	3.36589e-08
scaffold_2543|ref0034320	NA	172290	5.45201	4.30957e-08
scaffold_4398|ref0019381	NA	13496	5.13855	7.79103e-08
scaffold_2712|ref0010036	NA	172297	5.07035	8.90466e-08
scaffold_4398|ref0019381	NA	13493	5.02171	9.80588e-08
scaffold_6131|ref0028460	NA	112091	4.9621	1.10496e-07
scaffold_2543|ref0034320	NA	172291	4.94515	1.14342e-07
scaffold_4398|ref0019381	NA	13495	4.73307	1.77243e-07
