# Supplementary material for: Genomic prediction of crown rust resistance in Lolium perenne
Source: BMC Genet. 2018 May 29;19:35. doi: 10.1186/s12863-018-0613-z (PMC5975627; doi:10.1186/s12863-018-0613-z)
Supplement: Supplementary file 3 — Table S2. List of genomic scaffolds where all the significant markers from genome wide association studies were located. Scaffolds were placed onto linkage group with the aid of Genome Zipper [59]. (XLSX 11 kb) [file 12863_2018_613_MOESM3_ESM.xlsx]

## Sheet: Sheet1
Complete population
marker	LG	cM	no of markers
scaffold_6898|ref0036069	2	99.0 - 103.6	1
scaffold_3232|ref0030065	2	80.3 - 80.4	1
scaffold_2543|ref0034320	3	60.4 - 61.2	2
scaffold_5403|ref0046155	3	60.4 - 61.2	1
scaffold_4630|ref0024910	4	64.6 - 65.3	3
scaffold_745|ref0048287	4	50.7 - 51.8	2
scaffold_4576|ref0045556	4	55.1 - 55.4	1
scaffold_1959|ref0042697	5	9.1 - 11.0	2
scaffold_4566|ref0015013	5	31.7 - 32.8	1
scaffold_4448|ref0017406	7	44.7 - 45.3	1
scaffold_322|ref0033181	NA	NA	2
scaffold_10537|ref0014202	NA	NA	2
scaffold_19449|ref0033434	NA	NA	1
scaffold_3061|ref0020001	NA	NA	1
scaffold_165|ref0012847	NA	NA	1
scaffold_3049|ref0007382	NA	NA	1
scaffold_16787|ref0028195	NA	NA	1
scaffold_41003|ref0040763	NA	NA	1
scaffold_176|ref0043339	NA	NA	1
scaffold_15267|ref0023130	NA	NA	1
scaffold_12079|ref0011165	NA	NA	1
scaffold_10240|ref0008205	NA	NA	1
IBERS
marker	LG	cM	no of markers
scaffold_1052|ref0009181	3	39	1
scaffold_4398|ref0019381	3	43.3	3
scaffold_6131|ref0028460	3	60.4	1
scaffold_2543|ref0034320	3	60.4 - 61.2	3
scaffold_5403|ref0046155	3	60.4 - 61.2	1
scaffold_4870|ref0016801	5	31.7 - 32.8	1
scaffold_237|ref0040978	7	44.7 - 45.3	1
scaffold_165|ref0012847	NA	NA	2
scaffold_13324|ref0046917	NA	NA	3
scaffold_1326|ref0023230	NA	NA	1
scaffold_2467|ref0011548	NA	NA	2
scaffold_15267|ref0023130	NA	NA	1
scaffold_176|ref0043339	NA	NA	1
scaffold_48168|ref0018173	NA	NA	1
scaffold_322|ref0033181	NA	NA	1
scaffold_2712|ref0010036	NA	NA	1
