# Supplementary material for: Genomic prediction of crown rust resistance in Lolium perenne
Source: BMC Genet. 2018 May 29;19:35. doi: 10.1186/s12863-018-0613-z (PMC5975627; doi:10.1186/s12863-018-0613-z)
Supplement: Supplementary file 4 — Table S3. List of predicted proteins on the genomic scaffolds. Markers located on these scaffolds were associated with crown rust resistance. BLAST was done on the predicted protein sequences using PLAZA [62] to obtain the gene function. (XLSX 17 kb) [file 12863_2018_613_MOESM4_ESM.xlsx]

## Sheet: Complete population
protein	species	accession	comment
maker-scaffold_4576|ref0045556-exonerate_est2genome-gene-0.0-mRNA-1	Barley	HV1562535G00010	purple acid phosphatase
maker-scaffold_4576|ref0045556-exonerate_est2genome-gene-0.1-mRNA-1	Barley	HV1562535G00010	purple acid phosphatase
maker-scaffold_4576|ref0045556-exonerate_est2genome-gene-0.2-mRNA-1	Physcomitrella patens	PP00096G00250	Pectinesterase/pectinesterase inhibitor
maker-scaffold_4576|ref0045556-exonerate_est2genome-gene-0.3-mRNA-1	Brachypodium	BD1G68220	LRR-repeat protein
maker-scaffold_10537|ref0014202-exonerate_est2genome-gene-0.0-mRNA-1	NA	NA	NA
maker-scaffold_5403|ref0046155-exonerate_est2genome-gene-0.0-mRNA-1	Brachypodium	BD3G35480	Probable nucleoredoxin 1
maker-scaffold_5403|ref0046155-exonerate_est2genome-gene-0.1-mRNA-1	Brachypodium	BD2G62540	Beta-(1--2)glucan export ATP-binding/permease protein NdvA
maker-scaffold_176|ref0043339-exonerate_est2genome-gene-0.0-mRNA-1	Rice	OS08G03990	NA
maker-scaffold_176|ref0043339-exonerate_est2genome-gene-0.1-mRNA-1	Barley	HV109398G00010	Protein phosphatase 2C
maker-scaffold_176|ref0043339-exonerate_est2genome-gene-0.2-mRNA-1	NA	NA	NA
maker-scaffold_176|ref0043339-exonerate_est2genome-gene-0.3-mRNA-1	Barley	HV39472G00010	BRASSINOSTEROID INSENSITIVE 1-associated receptor kinase 1
maker-scaffold_176|ref0043339-exonerate_est2genome-gene-0.4-mRNA-1	Brachypodium	BD2G62680	threonine-protein kinase ATM
maker-scaffold_176|ref0043339-exonerate_est2genome-gene-1.0-mRNA-1	Barley	HV324067G00010	metalloprotease ZmpB
maker-scaffold_176|ref0043339-exonerate_est2genome-gene-1.1-mRNA-1	Rice	OSINDICA_05G02120	Protein IQ-DOMAIN 1
maker-scaffold_176|ref0043339-exonerate_est2genome-gene-1.2-mRNA-1	Brachypodium	BD2G62730	protein DnaJ
maker-scaffold_176|ref0043339-exonerate_est2genome-gene-1.3-mRNA-1	Brachypodium	BD2G62697	SUMO-protein ligase SIZ1
maker-scaffold_176|ref0043339-exonerate_est2genome-gene-1.4-mRNA-1	NA	NA	NA
maker-scaffold_2543|ref0034320-exonerate_est2genome-gene-0.0-mRNA-1	Maize	ZM10G03310	NA
maker-scaffold_2543|ref0034320-exonerate_est2genome-gene-0.1-mRNA-1	Brachypodium	BD2G62532	fusion protein MON1 homolog
maker-scaffold_2543|ref0034320-exonerate_est2genome-gene-0.2-mRNA-1	Barley	HV43071G00010	Aquaporin
maker-scaffold_2543|ref0034320-exonerate_est2genome-gene-0.3-mRNA-1	Barley	HV137222G00010	Protein of unknown function (DUF1635)
maker-scaffold_1959|ref0042697-exonerate_est2genome-gene-0.0-mRNA-1	Brachypodium	BD4G00740	BEL1-like homeodomain protein
maker-scaffold_1959|ref0042697-exonerate_est2genome-gene-0.1-mRNA-1	NA	NA	NA
maker-scaffold_15267|ref0023130-exonerate_est2genome-gene-0.0-mRNA-1	NA	NA	NA
maker-scaffold_3061|ref0020001-exonerate_est2genome-gene-0.0-mRNA-1	Brachypodium	BD4G38757	RNA polymerase gld-2 homolog
maker-scaffold_3049|ref0007382-exonerate_est2genome-gene-0.0-mRNA-1	Physcomitrella patens	PP00156G00780	RNA polymerase GLD2
maker-scaffold_4448|ref0017406-exonerate_est2genome-gene-0.0-mRNA-1	Barley	HV37339G00010	MADS-box transcription factor 55
maker-scaffold_12079|ref0011165-exonerate_est2genome-gene-0.0-mRNA-1	Brachypodium	BD1G28570	NA
maker-scaffold_12079|ref0011165-exonerate_est2genome-gene-0.1-mRNA-1	Sorghum bicolor	SB02G010650	Alpha-galactosidase
maker-scaffold_4566|ref0015013-exonerate_est2genome-gene-0.0-mRNA-1	Barley	HV64311G00020	Aspartyl/glutamyl-tRNA(Asn/Gln) amidotransferase subunit B
maker-scaffold_4566|ref0015013-exonerate_est2genome-gene-0.1-mRNA-1	Barley	HV223763G00020	RPP8-like protein 4
maker-scaffold_4566|ref0015013-exonerate_est2genome-gene-0.2-mRNA-1	Brachypodium	BD4G33450	Putative BPI/LBP family protein
maker-scaffold_4566|ref0015013-exonerate_est2genome-gene-0.3-mRNA-1	Barley	HV52308G00010	Nuclear ribonuclease Z
maker-scaffold_4566|ref0015013-exonerate_est2genome-gene-0.4-mRNA-1	NA	NA	NA
maker-scaffold_4566|ref0015013-exonerate_est2genome-gene-0.5-mRNA-1	Barley	HV223763G00010	Protein of unknown function (DUF1664)
maker-scaffold_4566|ref0015013-exonerate_est2genome-gene-0.6-mRNA-1	Brachypodium	BD4G19525	Cold-shock protein CS120
maker-scaffold_4630|ref0024910-exonerate_est2genome-gene-0.0-mRNA-1	Barley	HV1567116G00010	40S ribosomal protein SA
maker-scaffold_4630|ref0024910-exonerate_est2genome-gene-0.1-mRNA-1	Brachypodium	BD1G72470	Encodes initiation factor 3k
maker-scaffold_745|ref0048287-exonerate_est2genome-gene-0.0-mRNA-1	Brachypodium	BD1G63960	Membrane steroid-binding protein 2
maker-scaffold_745|ref0048287-exonerate_est2genome-gene-0.1-mRNA-1	Barley	HV48620G00010	Guanylate kinase
maker-scaffold_745|ref0048287-exonerate_est2genome-gene-0.2-mRNA-1	Barley	HV1577599G00010	Leucine-rich receptor-like protein kinase family protein
maker-scaffold_3232|ref0030065-exonerate_est2genome-gene-0.0-mRNA-1	Brachypodium	BD5G07790	sorting-associated protein 11 homolog
maker-scaffold_3232|ref0030065-exonerate_est2genome-gene-0.1-mRNA-1	Maize	ZM10G15160	NA
maker-scaffold_165|ref0012847-exonerate_est2genome-gene-0.0-mRNA-1	Brachypodium	BD2G61950	factor 4E-1
maker-scaffold_165|ref0012847-exonerate_est2genome-gene-0.1-mRNA-1	NA	NA	NA
maker-scaffold_322|ref0033181-exonerate_est2genome-gene-0.0-mRNA-1	Rice	OS05G02130	E3 ubiquitin-protein ligase XB3
maker-scaffold_322|ref0033181-exonerate_est2genome-gene-0.1-mRNA-1	Brachypodium	BD2G62410	Pectinacetylesterase family protein
maker-scaffold_322|ref0033181-exonerate_est2genome-gene-0.2-mRNA-1	Brachypodium	BD5G01462	Receptor like protein kinase
maker-scaffold_6898|ref0036069-exonerate_est2genome-gene-0.0-mRNA-1	Brachypodium	BD2G44160	11-oxo-beta-amyrin 30-oxidase
maker-scaffold_6898|ref0036069-exonerate_est2genome-gene-0.1-mRNA-1	Barley	HV53759G00010	Lactosylceramide 4-alpha-galactosyltransferase

## Sheet: IBERS
protein	species	accession	comment
maker-scaffold_165|ref0012847-exonerate_est2genome-gene-0.1-mRNA-1	NA	NA	NA
maker-scaffold_165|ref0012847-exonerate_est2genome-gene-0.0-mRNA-1	Setaria	SI005G47950	Eukaryotic translation initiation factor 4E-1
maker-scaffold_13324|ref0046917-exonerate_est2genome-gene-0. 0-mRNA-1	NA	NA	NA
maker-scaffold_237|ref0040978-exonerate_est2genome-gene-1.0-mRNA-1	Brachypodium	BD1G45567	DIMBOA UDP-glucosyltransferase BX9
maker-scaffold_237|ref0040978-exonerate_est2genome-gene-1.1-mRNA-1	Brachypodium	BD1G74770	hydroxynicotinate 3-monooxygenase
maker-scaffold_1052|ref0009181-exonerate_est2genome-gene-0.1-mRNA-1	Brachypodium	BD2G21960	Protein BREAST CANCER SUSCEPTIBILITY 1 homolog
maker-scaffold_1052|ref0009181-exonerate_est2genome-gene-0.2-mRNA-1	Setaria	SI002G36320	Mevalonate kinase
maker-scaffold_1052|ref0009181-exonerate_est2genome-gene-0.3-mRNA-1	Brachypodium	BD2G13320	Light-mediated development protein DET1
maker-scaffold_1326|ref0023230-exonerate_est2genome-gene-0.0-mRNA-1
maker-scaffold_2467|ref0011548-exonerate_est2genome-gene-0.1-mRNA-1	Barley	HV1570054G00010	Growth inhibition and differentiation-related protein 88
maker-scaffold_2467|ref0011548-exonerate_est2genome-gene-0.0-mRNA-1	Brachypodium	BD2G61740	36 and H4 lysine-20 specific
maker-scaffold_15267|ref0023130-exonerate_est2genome-gene-0. 0-mRNA-1
maker-scaffold_2543|ref0034320-exonerate_est2genome-gene-0.0-mRNA-1	Mazie	ZM10G03310	NA
maker-scaffold_2543|ref0034320-exonerate_est2genome-gene-0.1-mRNA-1	Brachypodium	BD2G62532	fusion protein MON1 homolog
maker-scaffold_2543|ref0034320-exonerate_est2genome-gene-0.3-mRNA-1	Barley	HV43071G00010	Aquaporin
maker-scaffold_2543|ref0034320-exonerate_est2genome-gene-0.2-mRNA-1	Barley	HV137222G00010	DUF1635
maker-scaffold_5403|ref0046155-exonerate_est2genome-gene-0.0-mRNA-1	Brachypodium	BD3G35480	Probable nucleoredoxin 1
maker-scaffold_5403|ref0046155-exonerate_est2genome-gene-0.1-mRNA-1	Brachypodium	BD2G62540	Beta-(1--2)glucan export ATP-binding/permease protein NdvA
maker-scaffold_176|ref0043339-exonerate_est2genome-gene-0.0-mRNA-1	Rice	OS08G03990	NA
maker-scaffold_176|ref0043339-exonerate_est2genome-gene-0.1-mRNA-1	Barley	HV109398G00010	Protein phosphatase 2C
maker-scaffold_176|ref0043339-exonerate_est2genome-gene-0.2-mRNA-1	NA	NA	NA
maker-scaffold_176|ref0043339-exonerate_est2genome-gene-0.3-mRNA-1	Barley	HV39472G00010	BRASSINOSTEROID INSENSITIVE 1-associated receptor kinase 1
maker-scaffold_176|ref0043339-exonerate_est2genome-gene-0.4-mRNA-1	Brachypodium	BD2G62680	threonine-protein kinase ATM
maker-scaffold_176|ref0043339-exonerate_est2genome-gene-1.0-mRNA-1	Rice	OS08G03990	NA
maker-scaffold_176|ref0043339-exonerate_est2genome-gene-1.1-mRNA-1	Rice	OSINDICA_05G02120	Protein IQ-DOMAIN 1
maker-scaffold_176|ref0043339-exonerate_est2genome-gene-1.2-mRNA-1	Brachypodium	BD2G62730	protein DnaJ
maker-scaffold_176|ref0043339-exonerate_est2genome-gene-1.3-mRNA-1	Brachypodium	BD2G62697	SUMO-protein ligase SIZ1
maker-scaffold_176|ref0043339-exonerate_est2genome-gene-1.4-mRNA-1	NA	NA	NA
maker-scaffold_4870|ref0016801-exonerate_est2genome-gene-0.2-mRNA-1	Barley	HV100406G00010	gamete expressed protein 1
maker-scaffold_4870|ref0016801-exonerate_est2genome-gene-0.3-mRNA-1	Barley	HV244641G00010	Cathepsin L-like cysteine proteinase
maker-scaffold_4870|ref0016801-exonerate_est2genome-gene-0.0-mRNA-1	NA	NA	NA
maker-scaffold_4870|ref0016801-exonerate_est2genome-gene-0.1-mRNA-1	NA	NA	NA
maker-scaffold_322|ref0033181-exonerate_est2genome-gene-0.0-mRNA-1	Setaria	SI003G06460	E3 ubiquitin-protein ligase XB3
maker-scaffold_322|ref0033181-exonerate_est2genome-gene-0.1-mRNA-1	Brachypodium	BD2G62410	Pectinacetylesterase family protein
maker-scaffold_322|ref0033181-exonerate_est2genome-gene-0.2-mRNA-1	Brachypodium	BD5G01462	Receptor like protein kinase
maker-scaffold_4398|ref0019381-exonerate_est2genome-gene-0.0-mRNA-1	Barley	HV130622G00010	GTP-binding protein TypA/BipA
maker-scaffold_4398|ref0019381-exonerate_est2genome-gene-0.2-mRNA-1	Brachypodium	BD2G50060	28 kDa heat- and acid-stable phosphoprotein
maker-scaffold_4398|ref0019381-exonerate_est2genome-gene-0.3-mRNA-1	Barley	HV68202G00010	Vascular plant one zinc finger protein
maker-scaffold_4398|ref0019381-exonerate_est2genome-gene-0.1-mRNA-1	Brachypodium	BD2G50080	Reticulon-4-interacting protein 1 homolog
maker-scaffold_4398|ref0019381-exonerate_est2genome-gene-0.4-mRNA-1	Brachypodium	BD2G50090	atrophy 3 protein homolog
maker-scaffold_4398|ref0019381-exonerate_est2genome-gene-0.5-mRNA-1	Brachypodium	BD2G50100	Nuclear transport factor 2 (NTF2) family protein
maker-scaffold_6131|ref0028460-exonerate_est2genome-gene-0.0-mRNA-1	Brachypodium	BD2G62747	number regulator
maker-scaffold_6131|ref0028460-exonerate_est2genome-gene-0.1-mRNA-1	Brachypodium	BD2G62790	BRASSINOSTEROID INSENSITIVE 1-associated receptor kinase 1
maker-scaffold_6131|ref0028460-exonerate_est2genome-gene-0.2-mRNA-1	Rice	OSINDICA_03G54080	Alpha N-terminal protein methyltransferase 1
